# Supplementary material for: The Ankyrin-Repeat Gene GmANK114 Confers Drought and Salt Tolerance in Arabidopsis and Soybean
Source: Front Plant Sci. 2020 Oct 29;11:584167. doi: 10.3389/fpls.2020.584167 (PMC7658197; doi:10.3389/fpls.2020.584167)
Supplement: Supplementary Table 1 — Description of soybean ANK genes. [file Table_1.XLSX]

## Sheet: Sheet1
	Gene Name	locus Name	Length(aa)	MW(Da)	PI	No.ANK	Chromosome	precise position (bp)
1	GmANK1	Glyma.01G011900	752	84189.2	8.89	4	1	1140332..1146805 reverse
2	GmANK2	Glyma.01G013300	751	84171.8	8.67	3	1	1267962..1275041 forward
3	GmANK3	Glyma.01G052600	427	48024.8	6.84	1	1	6429215..6439635 reverse
4	GmANK4	Glyma.01G055500	274	29987	5.27	5	1	7168367..7171683 reverse
5	GmANK5	Glyma.01G149900	251	26869.8	5.95	3	1	48706713..48708667 reverse
6	GmANK6	Glyma.01G150400	172	19225	7.71	3	1	48743166..48746043 reverse
7	GmANK7	Glyma.01G161800	133	14747.2	7.88	3	1	49995032..49999225 reverse
8	GmANK8	Glyma.01G161900	442	50608.6	7.27	5	1	50000883..50004213 reverse
9	GmANK9	Glyma.02G033700	142	15858.2	6.58	2	2	3132051..3134333 reverse
10	GmANK10	Glyma.02G084900	525	57566.7	8.56	6	2	7387180..7392595 forward
11	GmANK11	Glyma.02G113900	243	26030.6	5.02	5	2	11067236..11071046 reverse
12	GmANK12	Glyma.02G151200	455	49130.2	7.31	5	2	15567785..15569152 forward
13	GmANK13	Glyma.02G178300	582	65486.6	6.4	5	2	30014296..30023487 reverse
14	GmANK14	Glyma.02G227000	695	75835.4	5.73	2	2	41401801..41404754 forward
15	GmANK15	Glyma.02G243400	849	97402.8	6.05	5	2	43138504..43148118 reverse
16	GmANK16	Glyma.02G263600	351	38401	6.37	4	2	44911180..44912636 reverse
17	GmANK17	Glyma.02G268100	514	58679.8	6.35	6	2	45270021..45277353 forward
18	GmANK18	Glyma.02G268300	816	92823	5.95	4	2	45282042..45288610 forward
19	GmANK19	Glyma.02G277100	553	62336	5.21	3	2	45988550..45995149 reverse
20	GmANK20	Glyma.02G288300	454	51490.8	6.85	3	2	46845217..46850314 reverse
21	GmANK21	Glyma.02G296600	657	71839.9	6.97	2	2	47440297..47443687 forward
22	GmANK22	Glyma.03G000200	553	60642.2	9.36	6	3	30638..37015 reverse
23	GmANK23	Glyma.03G138600	680	74906	5.71	3	3	35508003..35511197 forward
24	GmANK24	Glyma.03G170400	627	69537.4	5.4	5	3	38529905..38532499 forward
25	GmANK25	Glyma.03G170500	573	63808	6.28	4	3	38538918..38541757 forward
26	GmANK26	Glyma.03G174400	578	63237	9.61	7	3	38820374..38823513 forward
27	GmANK27	Glyma.03G174500	521	56966.3	8.9	8	3	38826757..38833747 forward
28	GmANK28	Glyma.03G247600	464	49686.8	5.16	6	3	44431140..44441147 reverse
29	GmANK29	Glyma.03G250400	689	77206.7	6.26	3	3	44616824..44621636 reverse
30	GmANK30	Glyma.03G264500	566	62437.2	9.42	8	3	45739954..45749234 reverse
31	GmANK31	Glyma.04G044500	371	41278.9	5.38	3	4	3552357..3555903 forward
32	GmANK32	Glyma.04G058500	455	51140.7	9.51	5	4	4802475..4804781 reverse
33	GmANK33	Glyma.04G069400	878	99049.6	6.17	5	4	5784370..5791175 forward
34	GmANK34	Glyma.04G116500	350	37628.7	4.51	3	4	13488183..13494378 reverse
35	GmANK35	Glyma.04G134700	962	104151	5.69	9	4	19438535..19446433 forward
36	GmANK36	Glyma.04G174900	274	30337.3	8.83	3	4	43699105..43701117 reverse
37	GmANK37	Glyma.04G200800	785	87903.5	7.33	2	4	47352796..47360810 reverse
38	GmANK38	Glyma.04G233600	346	37884.8	4.46	3	4	50236015..50241320 forward
39	GmANK39	Glyma.05G010600	893	100162	6.64	4	5	931676..938586 forward
40	GmANK40	Glyma.05G073800	686	75581.3	9.43	9	5	8377122..8381579 forward
41	GmANK41	Glyma.05G088400	538	58196.7	8.81	9	5	18881310..18884308 forward
42	GmANK42	Glyma.05G124700	1031	113989	7.22	9	5	31807311..31817648 forward
43	GmANK43	Glyma.05G145200	674	74511.4	7.91	9	5	33913231..33916617 forward
44	GmANK44	Glyma.05G148300	983	109315	5.43	2	5	34245612..34256171 reverse
45	GmANK45	Glyma.05G167600	475	53662.6	9.15	2	5	35819442..35824876 reverse
46	GmANK46	Glyma.05G200700	800	90319.2	6.78	2	5	38429802..38443762 forward
47	GmANK47	Glyma.05G238600	530	58732.9	7.89	6	5	41452071..41455695 forward
48	GmANK48	Glyma.05G247500	779	89151.1	6.36	6	5	42083146..42095847 forward
49	GmANK49	Glyma.06G045000	328	36333.8	4.72	3	6	3411877..3414024 forward
50	GmANK50	Glyma.06G059300	339	38009.9	9.12	6	6	4490111..4492002 reverse
51	GmANK51	Glyma.06G071100	879	99485.9	6.2	4	6	5435526..5441542 forward
52	GmANK52	Glyma.06G131200	354	38802	4.49	3	6	10776453..10781689 reverse
53	GmANK53	Glyma.06G164700	738	83577	7.6	2	6	13632022..13639419 forward
54	GmANK54	Glyma.06G198600	155	17428.8	6.03	2	6	18059627..18063976 reverse
55	GmANK55	Glyma.06G237400	413	45713.9	9.22	5	6	38731983..38738260 forward
56	GmANK56	Glyma.06G237900	458	50581.5	8.77	6	6	38800129..38805358 reverse
57	GmANK57	Glyma.06G241300	417	46983.3	6.27	5	6	39915442..39917367 forward
58	GmANK58	Glyma.06G241600	416	46888.3	6.27	5	6	39949507..39951381 forward
59	GmANK59	Glyma.06G242000	433	48616.6	6.9	5	6	40077791..40079836 forward
60	GmANK60	Glyma.06G293900	656	72986.8	8.54	9	6	48268526..48273719 forward
61	GmANK61	Glyma.06G294000	220	25102.6	9.18	3	6	48293434..48296990 forward
62	GmANK62	Glyma.06G294100	598	66437.8	7.27	9	6	48301323..48305950 forward
63	GmANK63	Glyma.06G294200	664	74986.1	8.83	9	6	48309187..48316006 forward
64	GmANK64	Glyma.06G294300	257	28906.7	6.08	3	6	48326079..48329001 forward
65	GmANK65	Glyma.06G294400	667	75047.5	9.06	9	6	48336232..48340519 forward
66	GmANK66	Glyma.06G320200	352	37879.9	4.53	3	6	50893586..50898694 forward
67	GmANK67	Glyma.07G085800	480	53866.1	6.06	3	7	7918483..7922268 forward
68	GmANK68	Glyma.07G133400	724	82962.2	8.71	5	7	15799675..15805005 reverse
69	GmANK69	Glyma.07G169500	525	57731.9	8.72	6	7	28599168..28603639 forward
70	GmANK70	Glyma.07G185000	540	59591.7	7.01	6	7	35252307..35264714 forward
71	GmANK71	Glyma.07G228000	421	47784.4	7.81	2	7	40588702..40596039 forward
72	GmANK72	Glyma.07G234700	231	26080	6.08	3	7	41568508..41569283 reverse
73	GmANK73	Glyma.07G242000	921	104294	7.03	2	7	42185979..42194836 reverse
74	GmANK74	Glyma.07G252400	732	83033.8	9.13	7	7	42993337..42998964 reverse
75	GmANK75	Glyma.07G261200	568	64107.9	9.5	2	7	43640611..43642875 reverse
76	GmANK76	Glyma.08G008000	689	77589.2	8.44	1	8	612911..623657 forward
77	GmANK77	Glyma.08G045700	528	58277.3	8.16	6	8	3603957..3607818 forward
78	GmANK78	Glyma.08G064300	541	59677.9	7.04	6	8	4917314..4927545 reverse
79	GmANK79	Glyma.08G079800	617	68390.3	6.36	7	8	6057583..6060781 forward
80	GmANK80	Glyma.08G101800	676	75037	8.62	9	8	7815034..7818607 forward
81	GmANK81	Glyma.08G105200	965	107767	5.81	2	8	8094716..8102735 reverse
82	GmANK82	Glyma.08G126000	475	53708.7	9.1	2	8	9696343..9701801 reverse
83	GmANK83	Glyma.08G150200	157	16839.8	4.52	3	8	11542609..11546984 forward
84	GmANK84	Glyma.08G178900	1081	121609	5.58	3	8	14334997..14346600 reverse
85	GmANK85	Glyma.08G187600	834	95459.5	6.96	4	8	15041718..15048454 forward
86	GmANK86	Glyma.08G257600	823	92098.7	7.13	2	8	23144098..23154117 forward
87	GmANK87	Glyma.08G314100	773	86667.7	8.78	6	8	43419404..43433718 reverse
88	GmANK88	Glyma.08G315500	346	38050.8	8.61	6	8	43551775..43556450 forward
89	GmANK89	Glyma.08G358300	438	47538.6	6.8	6	8	47048665..47052581 forward
90	GmANK90	Glyma.09G004100	579	64167.9	9.61	2	9	323478..325986 reverse
91	GmANK91	Glyma.09G038300	911	102969	6.55	1	9	3200041..3210373 reverse
92	GmANK92	Glyma.09G053400	709	80541.3	6.22	4	9	4702218..4710150 reverse
93	GmANK93	Glyma.09G053700	638	71521.9	6.11	4	9	4720702..4729874 reverse
94	GmANK94	Glyma.09G053800	752	86400.7	6.4	6	9	4737413..4755632 reverse
95	GmANK95	Glyma.09G054000	522	59868.5	5.51	5	9	4764790..4776198 reverse
96	GmANK96	Glyma.09G054100	724	82334.6	5.34	5	9	4780506..4788062 reverse
97	GmANK97	Glyma.09G054200	585	66479.5	8.04	6	9	4790296..4798353 reverse
98	GmANK98	Glyma.09G054700	231	25915.7	8.83	3	9	4840627..4845998 reverse
99	GmANK99	Glyma.09G054800	606	68024	6.35	6	9	4857772..4865663 reverse
100	GmANK100	Glyma.09G054900	724	81153.9	6.87	4	9	4875201..4880175 reverse
101	GmANK101	Glyma.09G064700	582	64621.1	5.65	3	9	6282054..6285269 reverse
102	GmANK102	Glyma.09G102900	728	78389.8	5.89	3	9	18988001..18992387 reverse
103	GmANK103	Glyma.09G143600	511	54912	6.76	5	9	35656881..35664179 reverse
104	GmANK104	Glyma.09G191100	484	54324.5	6.91	3	9	41581148..41585042 reverse
105	GmANK105	Glyma.09G214000	249	26539.5	5.88	4	9	43752878..43754830 reverse
106	GmANK106	Glyma.09G215400	172	19320	7.81	3	9	43898117..43900520 reverse
107	GmANK107	Glyma.09G265800	809	91718.5	6.28	3	9	48337168..48344061 reverse
108	GmANK108	Glyma.10G059800	204	21809.2	4.38	3	10	5519938..5522401 forward
109	GmANK109	Glyma.10G097200	232	26192.1	5.99	2	10	16495968..16496707 forward
110	GmANK110	Glyma.10G100400	710	77369.5	5.71	3	10	18318010..18322121 reverse
111	GmANK111	Glyma.10G124300	649	72899.8	6.65	2	10	32428268..32434355 forward
112	GmANK112	Glyma.10G124500	557	62927.1	9.37	3	10	32478017..32482915 forward
113	GmANK113	Glyma.10G165700	725	81283.1	6.84	3	10	39988983..39993106 reverse
114	GmANK114	Glyma.10G181100	456	48879.7	6.39	2	10	41462028..41467447 forward
115	GmANK115	Glyma.10G238000	512	54966.6	6.39	5	10	46649889..46654561 reverse
116	GmANK116	Glyma.10G291900	592	64107	8.56	7	10	50978590..50982089 forward
117	GmANK117	Glyma.11G081800	444	50568.7	6.93	5	11	6143925..6147082 forward
118	GmANK118	Glyma.11G081900	421	47833.1	9.82	4	11	6148664..6152301 forward
119	GmANK119	Glyma.11G097200	382	41801.7	4.9	3	11	7421433..7423336 reverse
120	GmANK120	Glyma.11G104500	779	87807.2	6.05	2	11	7927727..7939746 forward
121	GmANK121	Glyma.11G140000	447	48313	7.25	6	11	10662071..10665945 reverse
122	GmANK122	Glyma.11G157400	1637	179852	5.77	9	11	13938004..13951296 reverse
123	GmANK123	Glyma.11G174400	605	65786.8	6.19	2	11	19076456..19079419 reverse
124	GmANK124	Glyma.11G247700	652	71899.4	7.02	8	11	34040317..34043722 forward
125	GmANK125	Glyma.11G248800	358	39271.7	9.24	3	11	34118587..34119818 reverse
126	GmANK126	Glyma.11G251900	910	102395	5.54	2	11	34314109..34322408 reverse
127	GmANK127	Glyma.12G029500	776	87626.9	6.05	2	12	2192414..2205662 forward
128	GmANK128	Glyma.12G063600	447	48438.1	7.53	6	12	4659292..4662998 reverse
129	GmANK129	Glyma.12G074900	548	59135.3	9.47	8	12	5658150..5662813 reverse
130	GmANK130	Glyma.12G111400	657	73754	9.22	9	12	10708374..10713843 reverse
131	GmANK131	Glyma.12G111500	646	72282	9.28	9	12	10768720..10773458 reverse
132	GmANK132	Glyma.12G112400	640	71430.8	7.12	9	12	10946601..10951160 reverse
133	GmANK133	Glyma.12G170500	831	95073	7.64	4	12	32539749..32546747 reverse
134	GmANK134	Glyma.12G236200	289	32902.6	9.61	3	12	39501602..39504023 forward
135	GmANK135	Glyma.12G237300	704	75819.1	6.23	3	12	39614628..39618952 forward
136	GmANK136	Glyma.13G091900	508	54971.4	7.2	5	13	20666186..20672880 reverse
137	GmANK137	Glyma.13G116000	291	31561.5	6.92	2	13	22950194..22955195 reverse
138	GmANK138	Glyma.13G130300	469	52464.7	9.06	6	13	24318285..24320989 forward
139	GmANK139	Glyma.13G146500	204	21920.3	4.4	3	13	25935394..25938074 forward
140	GmANK140	Glyma.13G152400	330	36957.6	4.96	5	13	26701683..26706699 reverse
141	GmANK141	Glyma.13G163400	632	69055.8	6.41	5	13	27861602..27868828 forward
142	GmANK142	Glyma.13G195200	1421	157544	5.6	9	13	30862185..30877782 forward
143	GmANK143	Glyma.13G202000	331	37229	8.58	5	13	31566728..31571708 reverse
144	GmANK144	Glyma.13G202800	701	75662.1	6.48	3	13	31657905..31661774 forward
145	GmANK145	Glyma.13G213800	693	77971.5	8.21	6	13	32735017..32739403 forward
146	GmANK146	Glyma.13G214100	698	78704.4	8.03	6	13	32754169..32758490 forward
147	GmANK147	Glyma.13G223400	455	51449.8	7.22	3	13	33643527..33652207 reverse
148	GmANK148	Glyma.13G224800	784	88144.3	8.49	6	13	33748627..33756494 reverse
149	GmANK149	Glyma.13G226400	548	61774.9	6.33	5	13	33892827..33897469 reverse
150	GmANK150	Glyma.13G331500	545	59385.8	9.08	8	13	42599185..42602291 reverse
151	GmANK151	Glyma.13G335300	451	48554.4	7.26	7	13	42882727..42886024 forward
152	GmANK152	Glyma.14G016300	680	74596.2	6.63	2	14	1170626..1173884 forward
153	GmANK153	Glyma.14G026700	453	51340.6	7.22	3	14	1915319..1921138 forward
154	GmANK154	Glyma.14G031300	590	66661.5	5.84	3	14	2268047..2274217 reverse
155	GmANK155	Glyma.14G038400	426	48788.3	8.44	2	14	2868863..2871676 forward
156	GmANK156	Glyma.14G049400	717	80228.1	7.61	6	14	3819077..3824969 reverse
157	GmANK157	Glyma.14G099600	317	34918.3	10.1	2	14	9668952..9671056 reverse
158	GmANK158	Glyma.14G126500	875	98945.6	6.33	6	14	20213841..20228347 forward
159	GmANK159	Glyma.14G194100	690	75126.4	5.81	2	14	45920719..45923885 forward
160	GmANK160	Glyma.14G194700	551	62149.1	9.67	5	14	45971353..45977130 reverse
161	GmANK161	Glyma.14G212500	850	97563.8	6.7	5	14	47758067..47768578 reverse
162	GmANK162	Glyma.15G018600	647	72028.3	8.66	8	15	1426925..1429405 forward
163	GmANK163	Glyma.15G039100	444	47867.4	6.81	7	15	3078440..3081975 reverse
164	GmANK164	Glyma.15G042600	545	59217.4	8.92	8	15	3355452..3359043 forward
165	GmANK165	Glyma.15G053600	1088	122478	5.69	3	15	4209474..4220726 forward
166	GmANK166	Glyma.15G086800	720	83831.1	9.18	5	15	6653849..6658951 forward
167	GmANK167	Glyma.15G087500	746	84762.8	5.69	6	15	6735173..6739839 forward
168	GmANK168	Glyma.15G088500	456	51403.7	8.03	3	15	6800557..6806758 forward
169	GmANK169	Glyma.15G108300	589	65503.3	9.67	3	15	8518412..8520954 reverse
170	GmANK170	Glyma.15G127200	590	66084.3	5.95	3	15	10089895..10096108 reverse
171	GmANK171	Glyma.15G143400	911	103085	7.64	1	15	11764978..11774953 reverse
172	GmANK172	Glyma.15G160300	730	83130.2	5.9	6	15	13586890..13593935 reverse
173	GmANK173	Glyma.15G160400	584	66393.6	6.6	7	15	13595805..13602535 reverse
174	GmANK174	Glyma.15G160600	591	66421.5	8.27	5	15	13621162..13629586 reverse
175	GmANK175	Glyma.15G160700	615	69377.6	6.2	6	15	13652971..13671749 reverse
176	GmANK176	Glyma.15G233000	233	25965.3	9.03	2	15	43781697..43784700 forward
177	GmANK177	Glyma.15G274800	722	77740.2	5.75	2	15	51291261..51295661 reverse
178	GmANK178	Glyma.16G038200	516	56215.4	7	7	16	3593536..3595987 forward
179	GmANK179	Glyma.16G038900	1080	117590	9.16	2	16	3666547..3676052 forward
180	GmANK180	Glyma.16G060400	753	81318.3	6.31	11	16	5907880..5913536 reverse
181	GmANK181	Glyma.16G062700	668	73628.9	9.33	8	16	6140380..6144200 reverse
182	GmANK182	Glyma.16G082000	260	30633.6	9.1	4	16	8863644..8879637 reverse
183	GmANK183	Glyma.16G196400	511	54876.8	6.56	5	16	35782198..35790495 reverse
184	GmANK184	Glyma.17G000500	605	66828.7	5.33	2	17	38903..42667 reverse
185	GmANK185	Glyma.17G012800	562	63249.9	9.25	2	17	984395..987132 forward
186	GmANK186	Glyma.17G031900	922	103870	7.39	2	17	2342957..2351065 forward
187	GmANK187	Glyma.17G043800	291	31620.7	7.46	1	17	3247376..3251594 forward
188	GmANK188	Glyma.17G068400	510	55303.9	7.73	5	17	5332798..5338912 forward
189	GmANK189	Glyma.17G107500	633	69578.6	6.43	5	17	8442352..8450506 reverse
190	GmANK190	Glyma.17G118300	875	98107.6	7.09	5	17	9362502..9369383 forward
191	GmANK191	Glyma.17G207900	866	97557.9	5.98	5	17	34058268..34066108 reverse
192	GmANK192	Glyma.18G005100	962	108037	5.39	2	18	395004..403747 forward
193	GmANK193	Glyma.18G008500	761	83107.8	7.53	11	18	615354..620377 forward
194	GmANK194	Glyma.18G009500	651	71551.8	6.58	8	18	682756..686119 reverse
195	GmANK195	Glyma.18G044300	331	36814.7	5.18	5	18	3820564..3825063 reverse
196	GmANK196	Glyma.18G062200	608	66475.4	5.78	2	18	5675033..5678138 reverse
197	GmANK197	Glyma.18G078900	804	91318.6	5.95	5	18	7555840..7564837 reverse
198	GmANK198	Glyma.18G084900	616	68955.9	6.54	4	18	8363443..8368744 reverse
199	GmANK199	Glyma.18G100200	707	79039.9	8.66	6	18	10512806..10522231 forward
200	GmANK200	Glyma.18G100300	726	81370	8.99	5	18	10523838..10534676 forward
201	GmANK201	Glyma.18G176600	441	47782.9	6.69	6	18	42142819..42146472 forward
202	GmANK202	Glyma.18G282000	839	93811.5	6.73	2	18	56285699..56294543 forward
203	GmANK203	Glyma.19G077000	693	76419.4	9.39	8	19	27723004..27727538 reverse
204	GmANK204	Glyma.19G083600	670	73625.9	9.28	9	19	30147559..30151683 forward
205	GmANK205	Glyma.19G086700	754	81240.3	6.24	11	19	30860484..30866060 forward
206	GmANK206	Glyma.19G113700	1077	117284	9.08	2	19	36843471..36853819 reverse
207	GmANK207	Glyma.19G114600	527	57524.7	7.31	8	19	36967448..36969031 reverse
208	GmANK208	Glyma.19G141700	667	73466.4	5.98	2	19	40285622..40289369 forward
209	GmANK209	Glyma.19G171500	310	34705	8.56	5	19	43280769..43283516 forward
210	GmANK210	Glyma.19G171600	269	30612.7	7.75	3	19	43284506..43286341 forward
211	GmANK211	Glyma.19G175300	581	63943.6	9.55	7	19	43532560..43536063 forward
212	GmANK212	Glyma.19G175400	530	58020.6	9.14	8	19	43538392..43542161 forward
213	GmANK213	Glyma.19G245700	460	49036.1	5.11	7	19	49246550..49256911 reverse
214	GmANK214	Glyma.19G248000	576	64430.6	8.15	3	19	49394666..49398822 reverse
215	GmANK215	Glyma.19G263700	558	61464.1	9.52	8	19	50642904..50649887 forward
216	GmANK216	Glyma.20G031300	423	47996.6	7.38	2	20	3840348..3848099 forward
217	GmANK217	Glyma.20G057100	577	65686.1	5.01	2	20	16067511..16072528 reverse
218	GmANK218	Glyma.20G076500	649	73106	6.98	2	20	27700886..27708055 forward
219	GmANK219	Glyma.20G076600	548	61646.6	9.44	2	20	27733714..27738265 forward
220	GmANK220	Glyma.20G156600	512	54933.7	6.61	5	20	39560200..39565397 forward
221	GmANK221	Glyma.20G209400	457	49034.5	5.75	2	20	44564307..44569973 reverse
222	GmANK222	Glyma.20G223500	645	72345.9	6.61	3	20	45810663..45814451 forward
223	GmANK223	Glyma.20G241200	585	63577.5	8.96	7	20	47230625..47234598 forward
224	GmANK224	Glyma.U002900	178	20148.3	8.38	4	scaffold_123	22383..22919 reverse
225	GmANK225	Glyma.U025300	452	50138.9	9.01	6	scaffold_23	341192..342961 forward
226	GmANK226	Glyma.U033200	549	59200.5	9.41	8	scaffold_32	55511..60079 forward
