# Supplementary material for: The Ankyrin-Repeat Gene GmANK114 Confers Drought and Salt Tolerance in Arabidopsis and Soybean
Source: Front Plant Sci. 2020 Oct 29;11:584167. doi: 10.3389/fpls.2020.584167 (PMC7658197; doi:10.3389/fpls.2020.584167)
Supplement: Supplementary Table 4 — Primers used in this study. [file Table_4.XLSX]

## Sheet: Sheet1
Primers for qRT-PCR				Primers for expression vectors
RT-GmANK35-F	CATTGCACGAGGGGTTGTTG			1302-ANK114-F	GGACTCTTGACCATGGACATGGGGCAAGGGCAATCCA
RT-GmANK35-R	TTGACAGGTTCCCAAGCCTC			1302-ANK114-R	GTCAGATCTACCCATGGAACATGATATAGCTTTATGA
RT-GmANK88-F	GCCCTGCTAGGTTCTACGTC			3301-ANK114-F	GGACTCTTGACCATGATGGGCACAATGTTGGTGCC
RT-GmANK88-R	CCACAGGGTCTGACCACAAA			3301-ANK114-R	ATTCGAGCTGGTCACCAACATGATATAGCTTTATGA
RT-GmANK89-F	GCTCATTCCACACCTGTTGC
RT-GmANK89-R	CAACATCCGGACACAGTCCA
RT-GmANK103-F	TTGGTTGAGGCGAAGATGCT
RT-GmANK103-R	AAAGCGGTCTGCCCACAATA
RT-GmANK114-F	TATGGCCATCAGTGCATCCC
RT-GmANK114-R	TGCCAGAATCTCATTGGCGA
RT-GmANK115-F	AGGATGTGGGCATGAGCTTT
RT-GmANK115-R	AAGGGATGGCTGGTCTAGGT
RT-GmANK121-F	GCTGCAATGCACGGAAAGAT
RT-GmANK121-R	TGGACTAGATTGAGCGGCAG
RT-GmANK122-F	GATGCAGCGTAATGAGGGGA
RT-GmANK122-R	AGAAACCACAGCGTGACCAT
RT-GmANK128-F	ATTGCATTTGGCAGCTCGTC
RT-GmANK128-R	TATTCGCCCAGAGGCATCAC
RT-GmANK136-F	CTTCCAGACGCAAGACCACT
RT-GmANK136-R	GTTTCTGCCCACAGTGCAAG
RT-GmANK151-F	AGACGGAATGCCACGATGAA
RT-GmANK151-R	CAAGCCACTCTGCAGCAATC
RT-GmANK163-F	TGGCCGTCTCCATTGAAGTT
RT-GmANK163-R	ACAGGGCTAGTGTGCATTGT
RT-GmANK183-F	TTTCTTCGGAGACGTGTGGG
RT-GmANK183-R	GTGCAAGTGACAGGGCAAAG
RT-GmANK188-F	ATGGACCCCCTTGATGGTTG
RT-GmANK188-R	TCCAAACAAACAGCGCATGG
RT-GmANK201-F	ACCCTGTGGCCATCAAATGT
RT-GmANK201-R	ATGGCCGACAAGCTCTTGAA
RT-GmANK220-F	GCCAGGTTCCCAAGCAAAAG
RT-GmANK220-R	CAAGTGACGGGGCAGAGTAT
RT-GmANK221-F	TCCCGTACTCTTGCCAAACC
RT-GmANK221-R	ATTCTCACTTGCAGGCCCAA
RT-WRKY13-F	AGGACACGGATACAGCAA
RT-WRKY13-R	CATCTTCAGGGTAGGCAC
RT-NAC11-F	TCCCTCTTGTTCTATGCT
RT-NAC11-R	GTTTCCCATTATTTGCCTA
RT-DREB2-F	AGCGAAAGCAGCAGCACC
RT-DREB2-R	GTTAAGGCGAGCGGAAGG
RT-MYB84-F	GGGGAAACAGGTGGTCAA
RT-MYB84-R	TCTAGGCATCCAGAAACG
RT-bZIP1-F	GAGGTTTGGAGGGACTTG
RT-bZIP1-R	TTGAGGATTTGATGAGCC
RT-bZIP44-F	TCGGATGCGAAAGCGTAA
RT-bZIP44-R	TGCGTGGTGATGTCTATGGTG
