# Supplementary material for: The Ankyrin-Repeat Gene GmANK114 Confers Drought and Salt Tolerance in Arabidopsis and Soybean
Source: Front Plant Sci. 2020 Oct 29;11:584167. doi: 10.3389/fpls.2020.584167 (PMC7658197; doi:10.3389/fpls.2020.584167)
Supplement: Supplementary Table 5 — Gene Ontology (GO) annotation for the GmANK proteins. [file Table_5.XLS]

## Sheet: BP
Category	Term		Count	%	PValue	Genes	List Total	Pop Hits	Pop Total	Fold Enrichment	Bonferroni	Benjamini	FDR
GOTERM_BP_DIRECT	GO:0007165	signal transduction	40	19.9005	1.79753e-53	GLYMA_08G314100, GLYMA_19G171600, GLYMA_15G018600, GLYMA_01G011900, GLYMA_18G100200, GLYMA_18G100300, GLYMA_15G160600, GLYMA_15G160400, GLYMA_15G160300, GLYMA_06G294400, GLYMA_01G013300, GLYMA_02G277100, GLYMA_06G294100, GLYMA_09G053400, GLYMA_13G202000, GLYMA_07G133400, GLYMA_15G087500, GLYMA_19G175300, GLYMA_10G291900, GLYMA_14G049400, GLYMA_13G213800, GLYMA_13G130300, GLYMA_20G241200, GLYMA_12…	64	282	16194	35.891	2.6963e-52	2.6963e-52	1.97729e-52
GOTERM_BP_DIRECT	GO:0042391	regulation of membrane potential	9	4.47761	9.24233e-12	GLYMA_08G187600, GLYMA_02G243400, GLYMA_12G170500, GLYMA_14G212500, GLYMA_04G069400, GLYMA_14G126500, GLYMA_06G071100, GLYMA_05G010600, GLYMA_17G207900	64	47	16194	48.4528	1.38634e-10	6.93175e-11	5.08328e-11
GOTERM_BP_DIRECT	GO:0045944	positive regulation of transcription from RNA polymerase II promoter	8	3.9801	3.17064e-06	GLYMA_09G038300, GLYMA_15G143400, GLYMA_17G031900, GLYMA_08G105200, GLYMA_11G251900, GLYMA_18G005100, GLYMA_05G148300, GLYMA_07G242000	64	163	16194	12.4187	4.75586e-05	1.58532e-05	1.16257e-05
GOTERM_BP_DIRECT	GO:0030162	regulation of proteolysis	3	1.49254	0.00727724	GLYMA_15G127200, GLYMA_14G031300, GLYMA_20G057100	64	33	16194	23.0028	0.10377	0.0194144	0.0142372
GOTERM_BP_DIRECT	GO:0046500	S-adenosylmethionine metabolic process	2	0.995025	0.00776576	GLYMA_06G045000, GLYMA_04G044500	64	2	16194	253.031	0.110362	0.0194144	0.0142372

## Sheet: CC
Category	Term		Count	%	PValue	Genes	List Total	Pop Hits	Pop Total	Fold Enrichment	Bonferroni	Benjamini	FDR
GOTERM_CC_DIRECT	GO:0016020	membrane	36	17.9104	5.82609e-27	GLYMA_08G314100, GLYMA_19G171600, GLYMA_15G018600, GLYMA_01G011900, GLYMA_18G100200, GLYMA_18G100300, GLYMA_15G160600, GLYMA_15G160400, GLYMA_15G160300, GLYMA_06G294400, GLYMA_01G013300, GLYMA_02G277100, GLYMA_06G294100, GLYMA_09G053400, GLYMA_13G202000, GLYMA_07G133400, GLYMA_15G087500, GLYMA_14G049400, GLYMA_13G213800, GLYMA_13G130300, GLYMA_12G111400, GLYMA_12G111500, GLYMA_02G178300, GLYMA_13…	107	574	18761	10.9967	6.9913e-26	6.9913e-26	6.9913e-26
GOTERM_CC_DIRECT	GO:0016021	integral component of membrane	65	32.3383	9.46635e-05	GLYMA_08G314100, GLYMA_18G100300, GLYMA_08G064300, GLYMA_15G160600, GLYMA_15G160400, GLYMA_06G294400, GLYMA_01G013300, GLYMA_02G277100, GLYMA_09G053400, GLYMA_13G202000, GLYMA_07G185000, GLYMA_07G133400, GLYMA_19G175300, GLYMA_10G291900, GLYMA_09G265800, GLYMA_17G118300, GLYMA_14G049400, GLYMA_08G045700, GLYMA_06G242000, GLYMA_02G243400, GLYMA_10G165700, GLYMA_12G111400, GLYMA_02G178300, GLYMA_13…	107	7865	18761	1.44906	0.00113537	0.000567981	0.000567981
GOTERM_CC_DIRECT	GO:0005737	cytoplasm	24	11.9403	0.000212326	GLYMA_15G127200, GLYMA_20G076500, GLYMA_08G257600, GLYMA_20G076600, GLYMA_06G045000, GLYMA_10G165700, GLYMA_20G223500, GLYMA_15G108300, GLYMA_20G209400, GLYMA_03G250400, GLYMA_14G031300, GLYMA_10G181100, GLYMA_20G057100, GLYMA_10G124500, GLYMA_10G124300, GLYMA_09G215400, GLYMA_17G012800, GLYMA_11G104500, GLYMA_18G282000, GLYMA_04G044500, GLYMA_07G261200, GLYMA_09G004100, GLYMA_12G029500, GLYMA_01…	107	1844	18761	2.28204	0.00254494	0.000849305	0.000849305
GOTERM_CC_DIRECT	GO:0005887	integral component of plasma membrane	9	4.47761	0.00109436	GLYMA_08G187600, GLYMA_02G243400, GLYMA_12G170500, GLYMA_14G212500, GLYMA_04G069400, GLYMA_14G126500, GLYMA_06G071100, GLYMA_05G010600, GLYMA_17G207900	107	365	18761	4.32336	0.0130536	0.00328309	0.00328309
GOTERM_CC_DIRECT	GO:0000151	ubiquitin ligase complex	4	1.99005	0.00148785	GLYMA_09G215400, GLYMA_20G209400, GLYMA_10G181100, GLYMA_01G150400	107	40	18761	17.5336	0.0177088	0.00357083	0.00357083

## Sheet: MF
Category	Term		Count	%	PValue	Genes	List Total	Pop Hits	Pop Total	Fold Enrichment	Bonferroni	Benjamini	FDR
GOTERM_MF_DIRECT	GO:0001077	transcriptional activator activity, RNA polymerase II core promoter proximal region sequence-specific binding	8	3.9801	5.99216e-15	GLYMA_09G038300, GLYMA_15G143400, GLYMA_17G031900, GLYMA_08G105200, GLYMA_11G251900, GLYMA_18G005100, GLYMA_05G148300, GLYMA_07G242000	76	13	22384	181.247	8.99281e-14	8.98824e-14	4.79373e-14
GOTERM_MF_DIRECT	GO:0005249	voltage-gated potassium channel activity	10	4.97512	8.80598e-14	GLYMA_08G187600, GLYMA_02G243400, GLYMA_12G170500, GLYMA_14G212500, GLYMA_04G069400, GLYMA_14G126500, GLYMA_06G071100, GLYMA_17G118300, GLYMA_05G010600, GLYMA_17G207900	76	51	22384	57.7503	1.32061e-12	6.60449e-13	3.52239e-13
GOTERM_MF_DIRECT	GO:0031625	ubiquitin protein ligase binding	7	3.48259	2.82648e-06	GLYMA_15G127200, GLYMA_09G215400, GLYMA_20G209400, GLYMA_14G031300, GLYMA_10G181100, GLYMA_20G057100, GLYMA_01G150400	76	118	22384	17.4719	4.23963e-05	1.41324e-05	7.53727e-06
GOTERM_MF_DIRECT	GO:0008270	zinc ion binding	19	9.45274	1.19849e-05	GLYMA_11G157400, GLYMA_08G315500, GLYMA_15G039100, GLYMA_20G156600, GLYMA_08G064300, GLYMA_09G143600, GLYMA_20G209400, GLYMA_13G091900, GLYMA_11G140000, GLYMA_10G238000, GLYMA_10G181100, GLYMA_12G063600, GLYMA_13G335300, GLYMA_07G185000, GLYMA_17G107500, GLYMA_08G358300, GLYMA_18G176600, GLYMA_17G068400, GLYMA_16G196400	76	1730	22384	3.23468	0.000179758	4.49433e-05	2.39698e-05
GOTERM_MF_DIRECT	GO:0046872	metal ion binding	15	7.46269	0.000194113	GLYMA_18G062200, GLYMA_17G043800, GLYMA_09G102900, GLYMA_12G237300, GLYMA_13G202800, GLYMA_02G296600, GLYMA_14G016300, GLYMA_02G227000, GLYMA_10G100400, GLYMA_13G116000, GLYMA_15G274800, GLYMA_14G194100, GLYMA_19G141700, GLYMA_11G174400, GLYMA_03G138600	76	1395	22384	3.16695	0.00290774	0.000582338	0.00031058
